# Supplementary material for: Evaluation of Arabica Coffee Fermentation Using Machine Learning
Source: Foods. 2024 Feb 1;13(3):454. doi: 10.3390/foods13030454 (PMC10855612; doi:10.3390/foods13030454)
Supplement: Supplementary file 1 [file foods-13-00454-s001.zip]

Archive with 3 entries (3 files):
- Suplementar Material S1.pdf
- Suplementar Material S2.pdf
- Suplementar Material S3.pdf
